# Supplementary material for: High-Efficiency of Bi-Functional-Based Perovskite Nanocomposite for Oxygen Evolution and Oxygen Reduction Reaction: An Overview
Source: Materials (Basel). 2021 May 31;14(11):2976. doi: 10.3390/ma14112976 (PMC8198805; doi:10.3390/ma14112976)
Supplement: Supplementary file 1 [file materials-14-02976-s001.zip]

Archive with 1 entries (1 files):
- materials-1225092-supplementary.pdf
